# Supplementary material for: Gene Responses to Oxygen Availability in Kluyveromyces lactis: an Insight on the Evolution of the Oxygen-Responding System in Yeast
Source: PLoS One. 2009 Oct 26;4(10):e7561. doi: 10.1371/journal.pone.0007561 (PMC2763219; doi:10.1371/journal.pone.0007561)
Supplement: Table S1 — List of oxygen-responding genes in the ohnologs of S. cerevisiae. (0.48 MB XLS) [file pone.0007561.s001.xls]

## Sheet: Feuil1
Table S1. List of oxygen-responding genes in the ohnologs of S. cerevisiae
	Ohnolog 1		Ohnolog 2
No. of ohnolog pair in YGOB	ORF 1	Gene 1	ORF 2	Gene 2
1	YIR018W	YAP5	YOL028C	YAP7		up		down
2	YLR437C	YLR437C	YML058W	SML1		1.5 fold		1.5 fold
3	YOL091W	SPO21	YBR148W	YSW1
4	YCR089W	FIG2	YNR044W	AGA1		2 fold		2 fold
5	YPR162C	ORC4	YLR453C	RIF2
6	YBL043W	ECM13	YJR115W	YJR115W		3 fold		3 fold
7	YKR091W	SRL3	YOR083W	WHI5
8	YJR039W	YJR039W	YEL025C	YEL025C
9	YPL112C	PEX25	YOR193W	PEX27
10	YJL047C	RTT101	YBR259W	YBR259W
11	YJL137C	GLG2	YKR058W	GLG1
12	YDR085C	AFR1	YER158C	YER158C
13	YIL135C	VHS2	YNL074C	MLF3
14	YNL195C	YNL195C	YDL223C	HBT1
15	YDR273W	DON1	YOR042W	CUE5
16	YKR078W	YKR078W	YOR069W	VPS5
17	YGR239C	PEX21	YHR160C	PEX18
18	YKL093W	MBR1	YMR081C	ISF1
19	YDR480W	DIG2	YPL049C	DIG1
20	YPL130W	SPO19	YOR214C	YOR214C
21	YDL239C	ADY3	YNL225C	CNM67
22	YLR266C	PDR8	YOR172W	YRM1
23	YFR039C	YFR039C	YGL228W	SHE10
24	YHR206W	SKN7	YJR147W	HMS2
25	YKR077W	YKR077W	YOR066W	YOR066W
26	YDR303C	RSC3	YHR056C	RSC30
27	YER035W	EDC2	YGL222C	EDC1
28	YER045C	ACA1	YIL036W	CST6
29	YBL059W	YBL059W	YER093C-A	YER093C-A
30	YMR198W	CIK1	YPL253C	VIK1
31	YOR247W	SRL1	YPL163C	SVS1
32	YIR021W	MRS1	YKL011C	CCE1
33	YKL105C	YKL105C	YMR086W	YMR086W
34	YJL181W	YJL181W	YJR030C	YJR030C
35	YIL117C	PRM5	YNL058C	YNL058C
36	YKR084C	HBS1	YOR076C	SKI7
37	YDR028C	REG1	YBR050C	REG2
38	YCR011C	ADP1	YOL075C	YOL075C
39	YOL036W	YOL036W	YIR016W	YIR016W
40	YAL037W	YAL037W	YOR342C	YOR342C
41	YDL211C	YDL211C	YNL176C	YNL176C
42	YJL076W	NET1	YKR010C	TOF2
43	YOR213C	SAS5	YPL129W	TAF14
44	YMR180C	CTL1	YPL228W	CET1
45	YGR035C	YGR035C	YLR346C	YLR346C
46	YER028C	YER028C	YGL209W	MIG2
47	YAL028W	YAL028W	YOR324C	YOR324C
48	YLR457C	NBP1	YPR174C	YPR174C
49	YFR012W	YFR012W	YOL019W	YOL019W
50	YHR146W	CRP1	YNL173C	MDG1
51	YNR034W-A	YNR034W-A	YCR075W-A	YCR075W-A
52	YGR142W	BTN2	YPR158W	YPR158W
53	YGR230W	BNS1	YHR152W	SPO12
54	YCL037C	SRO9	YDR515W	SLF1
55	YBR273C	YBR273C	YJL048C	YJL048C
56	YBR182C	SMP1	YPL089C	RLM1
57	YPL250C	ICY2	YMR195W	ICY1
58	YDR259C	YAP6	YOR028C	CIN5
59	YDR223W	YDR223W	YLR223C	IFH1
60	YFR017C	YFR017C	YOL024W	YOL024W
61	YKL050C	YKL050C	YMR031C	YMR031C
62	YGR041W	BUD9	YLR353W	BUD8
63	YBL054W	YBL054W	YER088C	DOT6
64	YDR206W	EBS1	YLR233C	EST1
65	YJL083W	YJL083W	YKR019C	IRS4
66	YAL018C	YAL018C	YOL048C	YOL048C
67	YMR119W	ASI1	YNL008C	ASI3
68	YLL021W	SPA2	YLR313C	SPH1
69	YFR013W	IOC3	YOL017W	ESC8
70	YIL149C	MLP2	YKR095W	MLP1
71	YGR071C	YGR071C	YLR373C	VID22
72	YHL034C	SBP1	YLL046C	RNP1
73	YLR273C	PIG1	YOR178C	GAC1
74	YBR197C	YBR197C	YPL077C	YPL077C
75	YIL014W	MNT3	YER001W	MNN1
76	YDR492W	YDR492W	YOL101C	YOL101C
77	YGR188C	BUB1	YJL013C	MAD3
78	YMR264W	CUE1	YML101C	CUE4
79	YBR150C	TBS1	YOL089C	HAL9
80	YLR442C	SIR3	YML065W	ORC1
81	YNL309W	STB1	YOL131W	YOL131W
82	YGL133W	ITC1	YPL216W	YPL216W
83	YBR278W	DPB3	YJL065C	DLS1
84	YGR049W	SCM4	YLR356W	YLR356W
85	YKL062W	MSN4	YMR037C	MSN2
86	YDR146C	SWI5	YLR131C	ACE2
87	YGR221C	YGR221C	YHR149C	YHR149C
88	YHR133C	YHR133C	YNL156C	YNL156C
89	YCR052W	RSC6	YNR023W	SNF12
90	YDL226C	GCS1	YNL204C	SPS18
91	YFL042C	YFL042C	YLR072W	YLR072W
92	YGL096W	TOS8	YPL177C	CUP9
93	YDR309C	GIC2	YHR061C	GIC1
94	YBL009W	YBL009W	YGL021W	ALK1
95	YDL204W	RTN2	YDR233C	RTN1
96	YMR206W	YMR206W	YNR014W	YNR014W
97	YMR192W	APP2	YPL249C	GYP5
98	YDR379W	RGA2	YOR127W	RGA1
99	YJL105W	SET4	YKR029C	SET3
100	YKL133C	YKL133C	YMR115W	YMR115W
101	YEL007W	YEL007W	YHR177W	YHR177W
102	YML109W	ZDS2	YMR273C	ZDS1
103	YDL224C	WHI4	YNL197C	WHI3
104	YLR031W	YLR031W	YMR124W	YMR124W
105	YDL088C	ASM4	YMR153W	NUP53
106	YDR458C	YDR458C	YML034W	SRC1
107	YHR131C	YHR131C	YNL144C	YNL144C
108	YCL051W	LRE1	YDR528W	HLR1
109	YDR501W	PLM2	YLR183C	TOS4
110	YML007W	YAP1	YDR423C	CAD1
111	YMR181C	YMR181C	YPL229W	YPL229W
112	YLR187W	YLR187W	YNL278W	CAF120
113	YGR213C	RTA1	YLR046C	YLR046C
114	YKL068W	NUP100	YMR047C	NUP116
115	YGR283C	YGR283C	YMR310C	YMR310C
116	YBL101C	ECM21	YPR030W	CSR2
117	YCR069W	CPR4	YNR028W	CPR8
118	YKL032C	IXR1	YMR072W	ABF2
119	YDR409W	SIZ1	YOR156C	NFI1
120	YBR216C	YBP1	YGL060W	YBP2
121	YGL071W	RCS1	YPL202C	AFT2
122	YJL112W	MDV1	YKR036C	CAF4
123	YMR182C	RGM1	YPL230W	YPL230W
124	YBL005W	PDR3	YGL013C	PDR1
125	YGL134W	PCL10	YPL219W	PCL8
126	YGL162W	SUT1	YPR009W	SUT2
127	YBR172C	SMY2	YPL105C	YPL105C
128	YDR451C	YHP1	YML027W	YOX1
129	YDR066C	YDR066C	YER139C	YER139C
130	YLL051C	FRE6	YKL220C	FRE2
131	YDR475C	YDR475C	YOR019W	YOR019W
132	YMR233W	YMR233W	YOR295W	UAF30
133	YHR155W	YHR155W	YNL257C	SIP3
134	YDR438W	YDR438W	YML018C	YML018C
135	YDR147W	EKI1	YLR133W	CKI1
136	YBL091C-A	YBL091C-A	YER120W	SCS2
137	YGL166W	CUP2	YPR008W	HAA1
138	YDR251W	PAM1	YPL032C	SVL3
139	YAL056W	GPB2	YOR371C	GPB1
140	YGR023W	MTL1	YLR332W	MID2
141	YDR463W	STP1	YHR006W	STP2
142	YBL085W	BOI1	YER114C	BOI2
143	YBL061C	SKT5	YER096W	SHC1
144	YOR229W	WTM2	YPL139C	UME1
145	YBR014C	YBR014C	YDL010W	YDL010W
146	YER054C	GIP2	YIL045W	PIG2
147	YKL141W	SDH3	YMR118C	YMR118C
148	YMR175W	SIP18	YPL223C	GRE1
149	YDR264C	AKR1	YOR034C	AKR2
150	YLL016W	SDC25	YLR310C	CDC25
151	YNL065W	AQR1	YIL120W	QDR1
152	YDL070W	BDF2	YLR399C	BDF1
153	YFL018C	LPD1	YPL017C	YPL017C
154	YDL214C	PRR2	YNL183C	NPR1
155	YFR022W	YFR022W	YOR018W	ROD1
156	YLR277C	YSH1	YOR179C	SYC1
157	YHL012W	YHL012W	YKL035W	UGP1
158	YKR075C	YKR075C	YOR062C	YOR062C
159	YKL043W	PHD1	YMR016C	SOK2
160	YDR490C	PKH1	YOL100W	PKH2
161	YJL165C	HAL5	YKL168C	KKQ8
162	YAL051W	OAF1	YOR363C	PIP2
163	YDR326C	YDR326C	YHR080C	YHR080C
164	YDR389W	SAC7	YOR134W	BAG7
165	YIL158W	YIL158W	YKR100C	YKR100C
166	YAL015C	NTG1	YOL043C	NTG2
167	YJL110C	GZF3	YKR034W	DAL80
168	YER064C	YER064C	YIL056W	YIL056W
169	YIR033W	MGA2	YKL020C	SPT23
170	YDR483W	KRE2	YPL053C	KTR6
171	YKL121W	YKL121W	YMR102C	YMR102C
172	YNL283C	WSC2	YOL105C	WSC3
173	YER011W	TIR1	YIL011W	TIR3
174	YGL063W	PUS2	YPL212C	PUS1
175	YNL307C	MCK1	YOL128C	YGK3
176	YJL084C	YJL084C	YKR021W	YKR021W
177	YCR067C	SED4	YNR026C	SEC12
178	YCL036W	YCL036W	YDR514C	YDR514C
179	YJR127C	ZMS1	YML081W	YML081W
180	YDR132C	YDR132C	YLR108C	YLR108C
181	YDR151C	CTH1	YLR136C	TIS11
182	YDR096W	GIS1	YER169W	RPH1
183	YAL034C	FUN19	YOR338W	YOR338W
184	YKL132C	RMA1	YMR113W	FOL3
185	YJR054W	YJR054W	YML047C	PRM6
186	YER129W	PAK1	YGL179C	TOS3
187	YGR097W	ASK10	YPR115W	YPR115W
188	YBR042C	YBR042C	YDR018C	YDR018C
189	YFR023W	PES4	YHR015W	MIP6
190	YCR026C	YCR026C	YEL016C	YEL016C
191	YDR351W	SBE2	YHR103W	SBE22
192	YBR066C	NRG2	YDR043C	NRG1
193	YBL079W	NUP170	YER105C	NUP157
194	YGR238C	KEL2	YHR158C	KEL1
195	YCL043C	PDI1	YDR518W	EUG1
196	YJR061W	YJR061W	YKL201C	MNN4
197	YBR284W	YBR284W	YJL070C	YJL070C
198	YDR069C	DOA4	YER144C	UBP5
199	YNL001W	DOM34	YCL001W-B	YCL001W-B
200	YJL098W	SAP185	YKR028W	SAP190
201	YHR139C	SPS100	YNL160W	YGP1
202	YDR253C	MET32	YPL038W	MET31
203	YCL048W	YCL048W	YDR522C	SPS2
204	YDR200C	VPS64	YLR238W	FAR10
205	YGL082W	YGL082W	YPL191C	YPL191C
206	YKL187C	YKL187C	YLR413W	YLR413W
207	YBR049C	REB1	YDR026C	YDR026C
208	YJL099W	CHS6	YKR027W	YKR027W
209	YIL079C	AIR1	YDL175C	AIR2
210	YIL113W	SDP1	YNL053W	MSG5
211	YGL158W	RCK1	YLR248W	RCK2
212	YER132C	PMD1	YGL197W	MDS3
213	YBR241C	YBR241C	YGL104C	VPS73
214	YGR273C	YGR273C	YMR295C	YMR295C
215	YLR284C	ECI1	YOR180C	DCI1
216	YML118W	NGL3	YMR285C	NGL2
217	YBR270C	YBR270C	YJL058C	BIT61
218	YOR233W	KIN4	YPL141C	YPL141C
219	YBL067C	UBP13	YER098W	UBP9
220	YOR256C	YOR256C	YPL176C	YPL176C
221	YDR125C	ECM18	YLR099C	ICT1
222	YGR004W	YGR004W	YLR324W	YLR324W
223	YLR456W	YLR456W	YPR172W	YPR172W
224	YOR227W	YOR227W	YPL137C	YPL137C
225	YGR197C	SNG1	YJR015W	YJR015W
226	YIL156W	UBP7	YKR098C	UBP11
227	YAL053W	YAL053W	YOR365C	YOR365C
228	YBR005W	YBR005W	YDR003W	YDR003W
229	YFL048C	EMP47	YLR080W	EMP46
230	YIL151C	YIL151C	YKR096W	YKR096W
231	YBR140C	IRA1	YOL081W	IRA2
232	YBR238C	YBR238C	YGL107C	RMD9
233	YML125C	YML125C	YML087C	YML087C
234	YCL011C	GBP2	YNL004W	HRB1
235	YKL072W	STB6	YMR053C	STB2
236	YDL109C	YDL109C	YGL144C	ROG1
237	YDR144C	MKC7	YLR120C	YPS1
238	YDR348C	YDR348C	YHR097C	YHR097C
239	YER037W	PHM8	YGL224C	SDT1
240	YDR247W	VHS1	YPL026C	SKS1
241	YIL131C	FKH1	YNL068C	FKH2
242	YMR222C	FSH2	YOR280C	FSH3
243	YJR091C	JSN1	YPR042C	PUF2
244	YKR089C	YKR089C	YOR081C	YOR081C
245	YDR213W	UPC2	YLR228C	ECM22
246	YJR059W	PTK2	YKL198C	PTK1
247	YFR040W	SAP155	YGL229C	SAP4
248	YGR241C	YAP1802	YHR161C	YAP1801
249	YHR003C	YHR003C	YKL027W	YKL027W
250	YCR048W	ARE1	YNR019W	ARE2
251	YCL024W	KCC4	YDR507C	GIN4
252	YEL041W	YEL041W	YJR049C	UTR1
253	YIL095W	PRK1	YNL020C	ARK1
254	YNL293W	MSB3	YOL112W	MSB4
255	YDL179W	PCL9	YDL127W	PCL2
256	YDL048C	STP4	YLR375W	YLR375W
257	YGR248W	SOL4	YHR163W	SOL3
258	YKR072C	SIS2	YOR054C	VHS3
259	YDL155W	CLB3	YLR210W	CLB4
260	YDR252W	BTT1	YPL037C	EGD1
261	YMR177W	MMT1	YPL224C	MMT2
262	YAL029C	MYO4	YOR326W	MYO2
263	YDR178W	SDH4	YLR164W	YLR164W
264	YGR109C	CLB6	YPR120C	CLB5
265	YHL017W	YHL017W	YKL039W	PTM1
266	YER027C	GAL83	YGL208W	SIP2
267	YDL222C	YDL222C	YNL194C	YNL194C
268	YDR358W	GGA1	YHR108W	GGA2
269	YGR056W	RSC1	YLR357W	RSC2
270	YGR070W	ROM1	YLR371W	ROM2
271	YHL035C	YHL035C	YLL048C	YBT1
272	YJL134W	LCB3	YKR053C	YSR3
273	YIL114C	POR2	YNL055C	POR1
274	YDL181W	INH1	YDL130W-A	STF1
275	YKL065C	YKL065C	YMR040W	YMR040W
276	YJL129C	TRK1	YKR050W	TRK2
277	YLL010C	PSR1	YLR019W	PSR2
278	YER059W	PCL6	YIL050W	PCL7
279	YDR505C	PSP1	YLR177W	YLR177W
280	YBL089W	AVT5	YER119C	AVT6
281	YEL022W	GEA2	YJR031C	GEA1
282	YHR117W	TOM71	YNL121C	TOM70
283	YDR263C	DIN7	YOR033C	EXO1
284	YDR222W	YDR222W	YLR225C	YLR225C
285	YML111W	BUL2	YMR275C	BUL1
286	YIL085C	KTR7	YNL029C	KTR5
287	YIL105C	YIL105C	YNL047C	YNL047C
288	YHR030C	SLT2	YKL161C	YKL161C
289	YCR073C	SSK22	YNR031C	SSK2
290	YDL019C	OSH2	YAR042W	SWH1
291	YBR183W	YPC1	YPL087W	YDC1
292	YGL049C	TIF4632	YGR162W	TIF4631
293	YNL298W	CLA4	YOL113W	SKM1
294	YBR078W	ECM33	YDR055W	PST1
295	YEL060C	PRB1	YOR003W	YSP3
296	YJL079C	PRY1	YKR013W	PRY2
297	YLL012W	YLL012W	YLR020C	YLR020C
298	YNL087W	YNL087W	YOR086C	YOR086C
299	YDR077W	SED1	YER150W	SPI1
300	YBR210W	ERV15	YGL054C	ERV14
301	YLR260W	LCB5	YOR171C	LCB4
302	YHR123W	EPT1	YNL130C	CPT1
303	YDR185C	YDR185C	YLR168C	YLR168C
304	YGR180C	RNR4	YJL026W	RNR2
305	YML100W	TSL1	YMR261C	TPS3
306	YBR052C	YBR052C	YDR032C	PST2
307	YCR034W	FEN1	YJL196C	ELO1
308	YBL106C	SRO77	YPR032W	SRO7
309	YIR037W	HYR1	YKL026C	GPX1
310	YJL160C	YJL160C	YKL164C	PIR1
311	YDR304C	CPR5	YHR057C	CPR2
312	YMR207C	HFA1	YNR016C	ACC1
313	YCR091W	KIN82	YNR047W	YNR047W
314	YDR122W	KIN1	YLR096W	KIN2
315	YMR243C	ZRC1	YOR316C	COT1
316	YCR094W	CDC50	YNR048W	YNR048W
317	YHR132W-A	YHR132W-A	YNL157W	YNL157W
318	YNL299W	TRF5	YOL115W	TRF4
319	YBR177C	EHT1	YPL095C	YPL095C
320	YFR014C	CMK1	YOL016C	CMK2
321	YAL017W	PSK1	YOL045W	PSK2
322	YGL084C	GUP1	YPL189W	GUP2
323	YDL194W	SNF3	YDL138W	RGT2
324	YJR130C	STR2	YML082W	YML082W
325	YGR131W	YGR131W	YPR149W	NCE102
326	YEL006W	YEL006W	YIL006W	YIL006W
327	YDR441C	APT2	YML022W	APT1
328	YDL085W	NDE2	YMR145C	NDE1
329	YML116W	ATR1	YMR279C	YMR279C
330	YNL093W	YPT53	YOR089C	VPS21
331	YNL098C	RAS2	YOR101W	RAS1
332	YGR141W	VPS62	YPR157W	YPR157W
333	YBR024W	SCO2	YBR037C	SCO1
334	YMR237W	YMR237W	YOR299W	BUD7
335	YDR341C	YDR341C	YHR091C	MSR1
336	YGR108W	CLB1	YPR119W	CLB2
337	YGR169C-A	YGR169C-A	YJR005C-A	YJR005C-A
338	YNL108C	YNL108C	YOR110W	TFC7
339	YBR147W	YBR147W	YOL092W	YOL092W
340	YOR381W	FRE3	YNR060W	FRE4
341	YDR436W	PPZ2	YML016C	PPZ1
342	YDR272W	GLO2	YOR040W	GLO4
343	YMR199W	CLN1	YPL256C	CLN2
344	YAR002C-A	ERP1	YGL002W	ERP6
345	YFL004W	VTC2	YPL019C	VTC3
346	YDR277C	MTH1	YOR047C	STD1
347	YCL050C	APA1	YDR530C	APA2
348	YDL036C	YDL036C	YOL066C	RIB2
349	YOR231W	MKK1	YPL140C	MKK2
350	YKL104C	GFA1	YMR084W	YMR084W
351	YNL106C	INP52	YOR109W	INP53
352	YBR121C	GRS1	YPR081C	GRS2
353	YHR115C	YHR115C	YNL116W	YNL116W
354	YLR450W	HMG2	YML075C	HMG1
355	YBR214W	SDS24	YGL056C	SDS23
356	YLR449W	FPR4	YML074C	FPR3
357	YDL042C	SIR2	YOL068C	HST1
358	YMR246W	FAA4	YOR317W	FAA1
359	YNL095C	YNL095C	YOR092W	ECM3
360	YMR008C	PLB1	YOL011W	PLB3
361	YDR111C	YDR111C	YLR089C	YLR089C
362	YOR222W	ODC2	YPL134C	ODC1
363	YJL139C	YUR1	YKR061W	KTR2
364	YBL056W	PTC3	YER089C	PTC2
365	YDL012C	YDL012C	YBR016W	YBR016W
366	YGR279C	SCW4	YMR305C	SCW10
367	YDL079C	MRK1	YMR139W	RIM11
368	YIL109C	SEC24	YNL049C	SFB2
369	YKL091C	YKL091C	YMR079W	SEC14
370	YBR242W	YBR242W	YGL101W	YGL101W
371	YNL052W	COX5A	YIL111W	COX5B
372	YGL089C	MF(ALPHA)2	YPL187W	MF(ALPHA)1
373	YFR024C-A	LSB3	YHR016C	YSC84
374	YDR300C	PRO1	YHR033W	YHR033W
375	YEL047C	YEL047C	YJR051W	OSM1
376	YCL025C	AGP1	YDR508C	GNP1
377	YDL161W	ENT1	YLR206W	ENT2
378	YHR135C	YCK1	YNL154C	YCK2
379	YJL116C	NCA3	YKR042W	UTH1
380	YPL273W	SAM4	YLL062C	MHT1
381	YNL270C	ALP1	YEL063C	CAN1
382	YGR136W	LSB1	YPR154W	PIN3
383	YGL139W	YGL139W	YPL221W	YPL221W
384	YLR433C	CNA1	YML057W	CMP2
385	YAL023C	PMT2	YOR321W	PMT3
386	YLR300W	EXG1	YOR190W	SPR1
387	YDL021W	GPM2	YOL056W	GPM3
388	YCL035C	GRX1	YDR513W	TTR1
389	YJR066W	TOR1	YKL203C	TOR2
390	YDR098C	GRX3	YER174C	GRX4
391	YKL126W	YPK1	YMR104C	YPK2
392	YBR161W	CSH1	YPL057C	SUR1
393	YBL069W	AST1	YER101C	AST2
394	YJL082W	IML2	YKR018C	YKR018C
395	YCR037C	PHO87	YJL198W	PHO90
396	YDR368W	YPR1	YOR120W	GCY1
397	YBR104W	YMC2	YPR058W	YMC1
398	YLR270W	DCS1	YOR173W	DCS2
399	YER067W	YER067W	YIL057C	YIL057C
400	YOR237W	HES1	YPL145C	KES1
401	YBR054W	YRO2	YDR033W	MRH1
402	YIL123W	SIM1	YNL066W	SUN4
403	YOR016C	ERP4	YAL007C	ERP2
404	YIL138C	TPM2	YNL079C	TPM1
405	YGR008C	STF2	YLR327C	YLR327C
406	YHL003C	LAG1	YKL008C	LAC1
407	YGR038W	ORM1	YLR350W	ORM2
408	YOR204W	DED1	YPL119C	DBP1
409	YGR043C	YGR043C	YLR354C	TAL1
410	YDR093W	DNF2	YER166W	DNF1
411	YGR143W	SKN1	YPR159W	KRE6
412	YBR117C	TKL2	YPR074C	TKL1
413	YCL040W	GLK1	YDR516C	EMI2
414	YJL164C	TPK1	YKL166C	TPK3
415	YJL133W	MRS3	YKR052C	MRS4
416	YGR243W	YGR243W	YHR162W	YHR162W
417	YDR343C	HXT6	YHR094C	HXT1
418	YLL061W	MMP1	YPL274W	SAM3
419	YHR047C	AAP1'	YKL157W	APE2
420	YAL038W	CDC19	YOR347C	PYK2
421	YHR096C	HXT5	YDR345C	HXT3
422	YBR068C	BAP2	YDR046C	BAP3
423	YHR001W	OSH7	YKR003W	OSH6
424	YCR073W-A	SOL2	YNR034W	SOL1
425	YML106W	URA5	YMR271C	URA10
426	YDL022W	GPD1	YOL059W	GPD2
427	YDR107C	YDR107C	YLR083C	EMP70
428	YER057C	HMF1	YIL051C	MMF1
429	YJR148W	BAT2	YHR208W	BAT1
430	YAL030W	SNC1	YOR327C	SNC2
431	YGR010W	NMA2	YLR328W	NMA1
432	YLR174W	IDP2	YNL009W	IDP3
433	YBR020W	GAL1	YDR009W	GAL3
434	YKL129C	MYO3	YMR109W	MYO5
435	YGR121C	MEP1	YPR138C	MEP3
436	YOR153W	PDR5	YDR406W	PDR15
437	YOR226C	ISU2	YPL135W	ISU1
438	YBR169C	SSE2	YPL106C	SSE1
439	YGR092W	DBF2	YPR111W	DBF20
440	YMR183C	SSO2	YPL232W	SSO1
441	YCR010C	ADY2	YNR002C	FUN34
442	YBR145W	ADH5	YOL086C	ADH1
443	YBR001C	NTH2	YDR001C	NTH1
444	YER039C	HVG1	YGL225W	VRG4
445	YGR209C	TRX2	YLR043C	TRX1
446	YJL159W	HSP150	YKL163W	PIR3
447	YDR497C	ITR1	YOL103W	ITR2
448	YCR005C	CIT2	YNR001C	CIT1
449	YKL127W	PGM1	YMR105C	PGM2
450	YBL039C	URA7	YJR103W	URA8
451	YFR053C	HXK1	YGL253W	HXK2
452	YER031C	YPT31	YGL210W	YPT32
453	YFR015C	GSY1	YLR258W	GSY2
454	YEL030W	ECM10	YJR045C	SSC1
455	YER070W	RNR1	YIL066C	RNR3
456	YNL104C	LEU4	YOR108W	LEU9
457	YLR028C	ADE16	YMR120C	ADE17
458	YLR249W	YEF3	YNL014W	HEF3
459	YDR342C	HXT7	YHR092C	HXT4
460	YDR353W	TRR1	YHR106W	TRR2
461	YJL045W	YJL045W	YKL148C	SDH1
462	YEL039C	CYC7	YJR048W	CYC1
463	YFL034C-A	RPL22B	YLR061W	RPL22A
464	YAL062W	GDH3	YOR375C	GDH1
465	YDR453C	TSA2	YML028W	TSA1
466	YGR124W	ASN2	YPR145W	ASN1
467	YBR089C-A	NHP6B	YPR052C	NHP6A
468	YML056C	IMD4	YLR432W	IMD3
469	YGR032W	GSC2	YLR342W	FKS1
470	YBL075C	SSA3	YER103W	SSA4
471	YBL068W	PRS4	YER099C	PRS2
472	YNL096C	RPS7B	YOR096W	RPS7A
473	YGR138C	TPO2	YPR156C	TPO3
474	YBL030C	PET9	YBR085W	AAC3
475	YGR256W	GND2	YHR183W	GND1
476	YDL182W	LYS20	YDL131W	LYS21
477	YER081W	SER3	YIL074C	SER33
478	YDL188C	PPH22	YDL134C	PPH21
479	YML124C	TUB3	YML085C	TUB1
480	YIL133C	RPL16A	YNL069C	RPL16B
481	YDR502C	SAM2	YLR180W	SAM1
482	YBR218C	PYC2	YGL062W	PYC1
483	YDR500C	RPL37B	YLR185W	RPL37A
484	YER062C	HOR2	YIL053W	RHR2
485	YEL034W	HYP2	YJR047C	ANB1
486	YBR082C	UBC4	YDR059C	UBC5
487	YDR099W	BMH2	YER177W	BMH1
488	YCR024C-A	PMP1	YEL017C-A	PMP2
489	YDL061C	RPS29B	YLR388W	RPS29A
490	YGR214W	RPS0A	YLR048W	RPS0B
491	YDR312W	SSF2	YHR066W	SSF1
492	YLR448W	RPL6B	YML073C	RPL6A
493	YGR034W	RPL26B	YLR344W	RPL26A
494	YGR254W	ENO1	YHR174W	ENO2
495	YLR264W	RPS28B	YOR167C	RPS28A
496	YGR192C	TDH3	YJR009C	TDH2
497	YDL137W	ARF2	YDL192W	ARF1
498	YGL031C	RPL24A	YGR148C	RPL24B
499	YLR441C	RPS1A	YML063W	RPS1B
500	YMR194W	RPL36A	YPL249C-A	RPL36B
501	YBR189W	RPS9B	YPL081W	RPS9A
502	YMR230W	RPS10B	YOR293W	RPS10A
503	YHL033C	RPL8A	YLL045C	RPL8B
504	YLR293C	GSP1	YOR185C	GSP2
505	YMR242C	RPL20A	YOR312C	RPL20B
506	YDL075W	RPL31A	YLR406C	RPL31B
507	YHR021C	RPS27B	YKL156W	RPS27A
508	YMR186W	HSC82	YPL240C	HSP82
509	YJL136C	RPS21B	YKR057W	RPS21A
510	YDR471W	RPL27B	YHR010W	RPL27A
511	YGR027C	RPS25A	YLR333C	RPS25B
512	YGL076C	RPL7A	YPL198W	RPL7B
513	YER131W	RPS26B	YGL189C	RPS26A
514	YER056C-A	RPL34A	YIL052C	RPL34B
515	YBR191W	RPL21A	YPL079W	RPL21B
516	YDL082W	RPL13A	YMR142C	RPL13B
517	YDR447C	RPS17B	YML024W	RPS17A
518	YCR031C	RPS14A	YJL191W	RPS14B
519	YKR105C	YKR105C	YCL069W	YCL069W
520	YGR085C	RPL11B	YPR102C	RPL11A
521	YJR094W-A	RPL43B	YPR043W	RPL43A
522	YJL177W	RPL17B	YKL180W	RPL17A
523	YOR234C	RPL33B	YPL143W	RPL33A
524	YFL060C	SNO3	YNL334C	SNO2
525	YLR029C	RPL15A	YMR121C	RPL15B
526	YDL229W	SSB1	YNL209W	SSB2
527	YHL001W	RPL14B	YKL006W	RPL14A
528	YNL302C	RPS19B	YOL121C	RPS19A
529	YCL073C	YCL073C	YKR106W	YKR106W
530	YFL059W	SNZ3	YNL333W	SNZ2
531	YBR031W	RPL4A	YDR012W	RPL4B
532	YDR385W	EFT2	YOR133W	EFT1
533	YBR181C	RPS6B	YPL090C	RPS6A
534	YBL087C	RPL23A	YER117W	RPL23B
535	YBR118W	TEF2	YPR080W	TEF1
536	YBL072C	RPS8A	YER102W	RPS8B
537	YLR287C-A	RPS30A	YOR182C	RPS30B
538	YGR118W	RPS23A	YPR132W	RPS23B
539	YDR134C	YDR134C	YLR110C	CCW12
540	YHR203C	RPS4B	YJR145C	RPS4A
541	YDL083C	RPS16B	YMR143W	RPS16A
542	YBL027W	RPL19B	YBR084C-A	RPL19A
543	YGL135W	RPL1B	YPL220W	RPL1A
544	YHR141C	RPL42B	YNL162W	RPL42A
545	YIL148W	RPL40A	YKR094C	RPL40B
546	YJL138C	TIF2	YKR059W	TIF1
547	YNL301C	RPL18B	YOL120C	RPL18A
548	YER074W	RPS24A	YIL069C	RPS24B
549	YBR048W	RPS11B	YDR025W	RPS11A
550	YDR450W	RPS18A	YML026C	RPS18B
551	YDL191W	RPL35A	YDL136W	RPL35B
552	YDR418W	RPL12B	YEL054C	RPL12A
553	YDL184C	RPL41A	YDL133C-A	RPL41B
554	YFR031C-A	RPL2A	YIL018W	RPL2B
